# Supplementary material for: Anthropometric and physical fitness indicators in the combine draft between the finalist and the eliminated player in the national basketball association all-star slam dunk contest
Source: PLoS One. 2024 Mar 1;19(3):e0299262. doi: 10.1371/journal.pone.0299262 (PMC10906826; doi:10.1371/journal.pone.0299262)
Supplement: S1 Data — (ZIP) [file pone.0299262.s001.zip]

Archive with 2 entries (2 files):
- Profile for participant with complete draft data.xlsx
- Profile for participant of 2000-2015 draft and 2003-2023 slam dunk contest..xlsx
