# Supplementary material for: Anthropometric and physical fitness indicators in the combine draft between the finalist and the eliminated player in the national basketball association all-star slam dunk contest
Source: PLoS One. 2024 Mar 1;19(3):e0299262. doi: 10.1371/journal.pone.0299262 (PMC10906826; doi:10.1371/journal.pone.0299262)
Supplement: S1 Data — (ZIP) [file pone.0299262.s001.zip › Profile for participant with complete draft data.xlsx]

## Sheet: Sheet1
Group	Score(Mean)	Score(Max)	Body Fat(%)	HEIGHT W/O SHOES (cm)	STANDING REACH (cm)	WEIGHT (kg)	WINGSPAN(cm)	LANE AGILITY TIME (s)	THREE QUARTER SPRINT (s)	STANDING VERTICAL LEAP (cm)	MAX VERTICAL LEAP (cm)
1	36	38	8.1	201.9	268	93.44	213.4	11.65	3.14	86.4	96.5
1	40.25	50	5.05	201.9	266.7	99.8357	212.7	10.81	3.27	82.6	99.1
1	40.5	40	5.05	201.9	266.7	99.8357	212.7	10.81	3.27	82.6	99.1
1	41.5	50	5.2	192.4	257.8	89.5391	211.5	10.88	3.11	87.6	113
1	42.5	43	6.55	191.1	255.3	96.7059	206.4	10.69	3.25	83.8	106.7
1	42.5	48	6.4	201.9	274.3	102.784	217.2	10.93	3.25	73.7	95.3
1	42.5	45	5.9	186.1	246.4	95.8894	208.3	11.53	3.01	92.7	102.9
1	44.5	50	5.05	196.9	255.3	95.8894	208.3	11.22	3.15	92.7	105.4
1	45	45	4.7	194.3	254	82.0549	203.8	10.42	3.19	85.1	105.4
1	45	46	4.7	194.3	254	82.0549	203.8	10.42	3.19	85.1	105.4
1	47.7	47.8	6.7	197.5	268	98.4295	210.8	11.17	3.18	77.5	87.6
1	48.5	50	6.7	200.7	270.5	100.244	213.4	11.43	3.24	82.6	100.3
1	48.5	50	6.7	172.1	232.4	82.1002	185.4	10.75	2.96	90.2	110.5
1	48.75	50	6.7	172.1	232.4	82.1002	185.4	10.75	2.96	90.2	110.5
1	49	50	5.3	194.9	260.4	96.6152	212.1	11.75	3.12	82.6	100.3
1	49	50	5.3	194.9	260.4	96.6152	212.1	11.75	3.12	82.6	100.3
2	37	37	5.9	198.1	259.1	96.7059	201.3	11.93	3.16	80	97.8
2	38	40	10.5	205.7	283.2	108.862	224.8	11.21	3.14	77.5	90.2
2	40.5	44	5.05	201.9	266.7	99.8357	212.7	10.81	3.27	82.6	99.1
2	41	42	5.4	203.8	270.5	102.149	211.5	11.66	3.27	83.8	95.3
2	42	43	6	185.4	252.7	88.5412	205.1	11.08	3.1	78.7	97.8
2	42.5	43	6.55	191.1	255.3	96.7059	206.4	10.69	3.25	83.8	106.7
2	43.25	50	7.5	207.6	288.3	113.398	228.6	12.3	3.27	66	77.5
2	45	49	7.5	207.6	278.1	126.371	229.2	10.83	3.39	80	85.1
2	46	50	4.1	195.6	260.4	79.1065	207.6	12.5	3.6	76.2	86.4
2	46.25	50	6.15	211.5	274.3	108.046	210.8	10.89	3.29	77.5	91.4
2	46.5	50	6.3	198.1	274.3	101.877	213.4	11.35	3.26	77.5	88.9
2	46.8	50	4.9	196.9	260.4	95.7987	205.7	11.88	3.31	73.7	97.8
2	47	50	6.7	196.9	264.2	102.965	208.3	10.93	3.21	73.7	90.2
2	47.2	46.6	5.7	200.7	273.1	100.698	221	11.03	3.32	83.8	102.9
2	47.25	50	5.3	199.4	261.6	83.9146	212.1	11.64	3.08	83.8	109.2
2	48.5	49.4	6.7	200.7	270.5	100.244	213.4	11.43	3.24	82.6	100.3
