# Supplementary material for: Anthropometric and physical fitness indicators in the combine draft between the finalist and the eliminated player in the national basketball association all-star slam dunk contest
Source: PLoS One. 2024 Mar 1;19(3):e0299262. doi: 10.1371/journal.pone.0299262 (PMC10906826; doi:10.1371/journal.pone.0299262)
Supplement: S1 Data — (ZIP) [file pone.0299262.s001.zip › Profile for participant of 2000-2015 draft and 2003-2023 slam dunk contest..xlsx]

## Sheet: Sheet1
name	draft season	score 1	score 2	score 3	score 4	score 5	score 6	Score(Mean)	Score(Max)	Postion	Body Fat(%)	HAND LENGTH (cm)	HAND WIDTH (cm)	HEIGHT W/O SHOES (cm)	HEIGHT W/ SHOES (cm)	STANDING REACH (cm)	WEIGHT (kg)	WINGSPAN(cm)	LANE AGILITY TIME (s)	SHUTTLE RUN (s)	THREE QUARTER SPRINT (s)	STANDING VERTICAL LEAP (cm)	MAX VERTICAL LEAP (cm)
Trey Murphy III（2023）	2021-2022	46.6	49.4	48.8	49.2			48.5	49.4	SF	8.1	21.6	22.9	201.9	206.4	268	93.44	213.4	11.65	3.32	3.14	86.4	96.5
Jericho Sims（2023）	2021-2022	47.6	47.8					47.7	47.8	C	5.5	22.9	24.8	205.7	208.3	269.2	113.489	221.6	11.59	3.38	3.05	94	113
Kenyo Matin JR（2023）	2020-2021	46	47.2					47.2	46.6	SF-PF	5.9	21.6	22.2	198.1	200.7	259.1	96.7059	201.3	11.93	2.58	3.16	80	97.8
Cassius Stanley（2021）	2020-2021	44	37					40.5	44	SG	5.8	21	22.9	195.6	198.8	252.7	91.4442	200.7	11.4	2.43	3.09	87.6	111.8
Dwight Howard（2020）	2004-2005	41	49					45	49	PF-C	10.5	N/A	N/A	205.7	208.9	283.2	108.862	224.8	11.21	N/A	3.14	77.5	90.2
Dwight Howard（2007）	2004-2005	43	42					42.5	43	PF-C	10.5	N/A	N/A	205.7	208.9	283.2	108.862	224.8	11.21	N/A	3.14	77.5	90.2
Pat Connaughton（2020）	2015-2016	45	50					47.5	50	SG	10.2	21.6	23.5	193	196.2	243.8	97.5224	203.2	10.58	3.08	3.2	95.3	111.8
Aaron Gordon（2020）	2014-2015	50	50	50	50	50	47	47.1429	50	PF	5.05	22.2	26.7	201.9	205.1	266.7	99.8357	212.7	10.81	2.76	3.27	82.6	99.1
Aaron Gordon（2017）	2014-2015	38	34					36	38	PF	5.05	22.2	26.7	201.9	205.1	266.7	99.8357	212.7	10.81	2.76	3.27	82.6	99.1
Aaron Gordon（2016）	2014-2015	45	49	50	50	50	47	48.5	50	PF	5.05	22.2	26.7	201.9	205.1	266.7	99.8357	212.7	10.81	2.76	3.27	82.6	99.1
John Collins（2019）	2017-2018	40	42					41	42	PF	5.4	22.9	25.4	203.8	207	270.5	102.149	211.5	11.66	3.27	3.27	83.8	95.3
Hamidou Diallo（2019）	2017-2018	48	50	43	45			46.5	50	SG-SF	5.2	21.6	24.1	192.4	195.6	257.8	89.5391	211.5	10.88	2.79	3.11	87.6	113
Miles Mcbridges（2019）	2021-2022	33	50					41.5	50	PG	6	22.9	24.1	185.4	189.2	252.7	88.5412	205.1	11.08	3.13	3.1	78.7	97.8
Victor Oladipo（2018）	2013-2014	31	40					38.6667	50	SG	6.55	22.2	23.5	191.1	193.7	255.3	96.7059	206.4	10.69	3.14	3.25	83.8	106.7
Victor Oladipo（2015）	2013-2014	50	39	31	41			40.25	50	SG	6.55	22.2	23.5	191.1	193.7	255.3	96.7059	206.4	10.69	3.14	3.25	83.8	106.7
Larry Nance JR（2018）	2015-2016	44	49	46	50			47.25	50	PF	6.4	22.9	24.8	201.9	204.5	274.3	102.784	217.2	10.93	3.01	3.25	73.7	95.3
Donovan Mitchell（2018）	2017-2018	48	50	50	48			49	50	SG	5.9	21.6	24.1	186.1	190.5	246.4	95.8894	208.3	11.53	3.07	3.01	92.7	102.9
DeAndre Jordan（2017）	2008-2009	41	43					42	43	C	7.5	N/A	N/A	207.6	210.8	288.3	113.398	228.6	12.3	N/A	3.27	66	77.5
Glenn Robinson III（2017）	2014-2015	50	41	44	50			46.25	50	SF	5.05	22.9	24.1	196.9	200	255.3	95.8894	208.3	11.22	3.04	3.15	92.7	105.4
Andre Drummond（2016）	2012-2013	36	39					37.5	39	C	7.5	24.1	24.1	207.6	212.7	278.1	126.371	229.2	10.83	N/A	3.39	80	85.1
Zach LaVine（2016）	2014-2015	50	49	50	50	50	50	49.3	50	PG	4.7	21	22.2	194.3	197.5	254	82.0549	203.8	10.42	2.8	3.19	85.1	105.4
Zach LaVine（2015）	2014-2015	50	50	45	49			48.5	50	PG	4.7	21	22.2	194.3	197.5	254	82.0549	203.8	10.42	2.8	3.19	85.1	105.4
Will Barton（2016）	2012-2013	44	30					37	44	SG-SF	4.1	22.9	24.1	195.6	198.1	260.4	79.1065	207.6	12.5	N/A	3.6	76.2	86.4
Mason Plumlee（2015）	2013-2014	40	36					38	40	C-PF	6.15	24.8	24.1	211.5	214.6	274.3	108.046	210.8	10.89	2.76	3.29	77.5	91.4
Gerald Green（2013）	2005-2006	50	32					41	50	SF	N/A	N/A	N/A	198.1	201.3	264.2	87.0897	207.6	11.2	N/A	3.21	80	99.1
Gerald Green（2010）	2005-2006	38	40					39	40	SF	N/A	N/A	N/A	198.1	201.3	264.2	87.0897	207.6	11.2	N/A	3.21	80	99.1
Gerald Green（2007）	2005-2006	48	47	41	50			46.5	50	SF	N/A	N/A	N/A	198.1	201.3	264.2	87.0897	207.6	11.2	N/A	3.21	80	99.1
Kenneth Faried（2013）	2011-2012	39	50					44.5	50	PF	6.3	21.6	26	198.1	201.9	274.3	101.877	213.4	11.35	N/A	3.26	77.5	88.9
Eric Bledsoe（2013）	2010-2011	39	50					44.5	50	PG	5.6	21.6	24.8	183.5	186.7	248.9	86.9083	201.9	N/A	N/A	N/A	N/A	N/A
DeMar DeRozan（2011）	2009-2010	44	50					47	50	SG-SF	4.9	N/A	N/A	196.9	199.4	260.4	95.7987	205.7	11.88	N/A	3.31	73.7	97.8
DeMar DeRozan（2010）	2009-2010	42	50					46	50	SG-SF	4.9	N/A	N/A	196.9	199.4	260.4	95.7987	205.7	11.88	N/A	3.31	73.7	97.8
J.R. Smith（2009）	2004-2005	43	42					42.5	43	SG-SF	6.7	N/A	N/A	196.9	200	264.2	102.965	208.3	10.93	N/A	3.21	73.7	90.2
J.R. Smith（2005）	2004-2005	45	45					45	45	SG-SF	6.7	N/A	N/A	196.9	200	264.2	102.965	208.3	10.93	N/A	3.21	73.7	90.2
Rudy Fernandez（2009）	2005-2006	42	42					42	42	SG	N/A	N/A	N/A	194.9	198.1	257.8	78.0179	201.9	10.48	N/A	3.33	67.3	90.2
Rudy Gay（2008）	2006-2007	37	48					42.5	48	SF-PF	5.7	N/A	N/A	200.7	203.2	273.1	100.698	221	11.03	N/A	3.32	83.8	102.9
Jamario Moon（2008）	2001-2002	46	44					45	46	SF	5.3	N/A	N/A	199.4	N/A	261.6	83.9146	212.1	11.64	N/A	3.08	83.8	109.2
Tyrus Thomas（2007）	2006-2007	37	43					40	43	PF-SF	5.6	N/A	N/A	201.3	203.8	274.3	98.4295	221	11.36	N/A	3.2	86.4	100.3
Andre Iguodala（2006）	2004-2005	45	50	50	44	46		47	50	SG-SF	6.7	N/A	N/A	197.5	200	268	98.4295	210.8	11.17	N/A	3.18	77.5	87.6
Josh Smith（2006）	2004-2005	41	40					40.5	40	SG-SF	6.7	N/A	N/A	200.7	203.8	270.5	100.244	213.4	11.43	N/A	3.24	82.6	100.3
Josh Smith（2005）	2004-2005	45	50	50	50			48.75	50	SG-SF	6.7	N/A	N/A	200.7	203.8	270.5	100.244	213.4	11.43	N/A	3.24	82.6	100.3
Hakim Warrick（2006）	2005-2006	44	42					43	42	PF-SF	N/A	N/A	N/A	201.3	204.5	274.3	97.5224	218.4	N/A	N/A	3.22	83.8	96.5
Nate Robinson（2007）	2004-2005	45	45	39	41			42.5	45	PG	6.7	N/A	N/A	172.1	175.3	232.4	82.1002	185.4	10.75	N/A	2.96	90.2	110.5
Nate Robinson（2006）	2004-2005	49	44	44	50	47		46.8	50	PG	6.7	N/A	N/A	172.1	175.3	232.4	82.1002	185.4	10.75	N/A	2.96	90.2	110.5
Amar'e Stoudemire（2005）	2002-2003	45	50	45	42			45.5	50	PF	N/A	N/A	N/A	204.5	N/A	275.6	105.687	217.8	11.19	N/A	3.25	81.3	90.2
Amar'e Stoudemire（2003）	2002-2003	49	30					39.5	49	PF	N/A	N/A	N/A	204.5	N/A	275.6	105.687	217.8	11.19	N/A	3.25	81.3	90.2
Jason Richardson（2004）	2001-2002	45	50	45	33			43.25	50	SF-SG	5.3	N/A	N/A	194.9	N/A	260.4	96.6152	212.1	11.75	N/A	3.12	82.6	100.3
Jason Richardson（2003）	2001-2002	50	50	46	50			49	50	SF-SG	5.3	N/A	N/A	194.9	N/A	260.4	96.6152	212.1	11.75	N/A	3.12	82.6	100.3
Fred Jones（2004）	2002-2003	50	42	50	36			44.5	50	SG	N/A	N/A	N/A	188.6	N/A	254	98.8831	213.4	11.12	N/A	3.13	85.1	95.3
Richard Jefferson（2003）		37	37					37	37	SF	6.7	N/A	N/A	201.3	N/A	261.6	101.151	213.4	11.19	N/A	3.15	83.8	97.8
